# Supplementary material for: Disproportionate Vitamin A Deficiency in Women of Specific Ethnicities Linked to Differences in Allele Frequencies of Vitamin A-Related Polymorphisms
Source: Nutrients. 2021 May 21;13(6):1743. doi: 10.3390/nu13061743 (PMC8223783; doi:10.3390/nu13061743)
Supplement: Supplementary file 1 [file nutrients-13-01743-s001.zip]

Archive with 1 entries (1 files):
- nutrients-1193790-supplementary.xlsx
